# Supplementary material for: Effects of MgSO4 Alone or Associated with 4-PBA on Behavior and White Matter Integrity in a Mouse Model of Cerebral Palsy: A Sex- and Time-Dependent Study
Source: Int J Mol Sci. 2022 Dec 15;23(24):15947. doi: 10.3390/ijms232415947 (PMC9788405; doi:10.3390/ijms232415947)
Supplement: Supplementary file 1 [file ijms-23-15947-s001.zip]

Archive with 1 entries (1 files):
- ijms-1975430-supplementary.pptx
